# Supplementary material for: Metabolomic Approach to Identify Potential Biomarkers in KRAS-Mutant Pancreatic Cancer Cells
Source: Biomedicines. 2024 Apr 15;12(4):865. doi: 10.3390/biomedicines12040865 (PMC11048406; doi:10.3390/biomedicines12040865)
Supplement: Supplementary file 1 [file biomedicines-12-00865-s001.zip]

Archive with 3 entries (3 files):
- Table S1. All entities_WT vs Mut PC.pdf
- Table S2. All entities_SI treated PANC1.pdf
- Table S3. Metabolites differentially identified.pdf
